# Supplementary material for: Resveratrol Inhibits Nucleosome Binding and Catalytic Activity of PARP1
Source: Biomolecules. 2024 Nov 2;14(11):1398. doi: 10.3390/biom14111398 (PMC11591765; doi:10.3390/biom14111398)
Supplement: Supplementary file 1 [file biomolecules-14-01398-s001.zip]

Archive with 1 entries (1 files):
- biomolecules-3257195.pdf
